# Supplementary material for: Improved personalized survival prediction of patients with diffuse large B-cell Lymphoma using gene expression profiling
Source: BMC Cancer. 2020 Oct 21;20:1017. doi: 10.1186/s12885-020-07492-y (PMC7579992; doi:10.1186/s12885-020-07492-y)
Supplement: Supplementary file 2 — Additional file 2 : Supplementary Table 1. List of the probes associated with overall survival using univariate cox regression. Only those probes with FDR < 0.1 are shown. Supplementary Table 2. Microarray probes included in the GEP_0.1 gene expression pattern. Supplementary Table 3. Importance of the different variables in the best random forest model after variable pruning. [file 12885_2020_7492_MOESM2_ESM.xlsx]

## Sheet: Supplementary Table 1
Probe ID	P-value	95% lower CI	95% upper CI	Shocenffeld's p-value	FDR
205668_at	7.49848e-09	2.04656e-10	1.65364e-05	0.868101	0.000389914
243780_at	1.56137e-06	7.69628e-05	0.018646	0.909152	0.0333003
207536_s_at	4.03787e-06	0.00105673	0.0630598	0.0750905	0.0333003
204249_s_at	4.59168e-06	2.70204e-05	0.0147485	0.23176	0.0333003
227220_at	4.76071e-06	3194.74	5.72054e+08	0.775733	0.0333003
1552531_a_at	5.40664e-06	0.0445005	0.290033	0.717071	0.0333003
237753_at	5.53204e-06	1.47961e-05	0.0120588	0.270271	0.0333003
230499_at	5.65104e-06	7.66303e-07	0.00374174	0.116425	0.0333003
227684_at	6.47028e-06	0.000449329	0.0479217	0.828085	0.0333003
226452_at	6.7381e-06	2.54844e-07	0.00254833	0.48849	0.0333003
206181_at	7.38024e-06	0.00560089	0.131326	0.235263	0.0333003
205128_x_at	7.68484e-06	0.00171238	0.0830045	0.288373	0.0333003
239427_at	1.44315e-05	0.0191409	0.224609	0.392301	0.04773
242240_at	1.45264e-05	0.00231095	0.101201	0.996765	0.04773
235213_at	1.4602e-05	0.00114723	0.0777582	0.498344	0.04773
219164_s_at	1.6082e-05	5.29191e-05	0.0248747	0.688164	0.04773
229276_at	1.61023e-05	5.53815	95.8772	0.325825	0.04773
230888_at	1.71877e-05	0.00133975	0.0844219	0.864643	0.04773
219232_s_at	1.74402e-05	0.00635582	0.151294	0.602296	0.04773
200644_at	2.30927e-05	2.49216e-08	0.00162005	0.0868139	0.0563438
217455_s_at	2.43527e-05	0.00986826	0.184646	0.113418	0.0563438
230224_at	2.58912e-05	26.7531	8270.55	0.486985	0.0563438
213106_at	2.64891e-05	9.79708e-05	0.0347914	0.495677	0.0563438
212344_at	2.79635e-05	0.0113215	0.196987	0.484643	0.0563438
200788_s_at	2.82415e-05	1.10208e-21	2.55027e-08	0.489008	0.0563438
221905_at	2.83334e-05	0.00186515	0.102644	0.586573	0.0563438
213534_s_at	3.03343e-05	0.00628613	0.160707	0.267295	0.0563438
1563621_at	3.03396e-05	0.0219643	0.252338	0.183231	0.0563438
1553499_s_at	3.33323e-05	0.0626452	0.370539	0.174588	0.0591819
230130_at	3.41441e-05	0.0038951	0.137371	0.419323	0.0591819
209100_at	3.61755e-05	2178.52	2.32487e+09	0.080438	0.0606803
231367_s_at	3.76649e-05	7.15117	253.446	0.0562332	0.0612043
212353_at	4.39007e-05	0.0106902	0.202729	0.722707	0.0691755
235033_at	4.80767e-05	94.257	447908	0.471588	0.0699727
242763_at	4.88738e-05	0.00180161	0.110248	0.296908	0.0699727
211786_at	4.9155e-05	0.00899748	0.193371	0.20665	0.0699727
218331_s_at	5.12851e-05	1.35653e-11	0.000166356	0.995314	0.0699727
213906_at	5.27565e-05	0.0523452	0.359285	0.457897	0.0699727
210676_x_at	5.31566e-05	1.41387e-05	0.0208011	0.929641	0.0699727
238223_at	5.403e-05	0.011208	0.211037	0.167813	0.0699727
213327_s_at	5.81704e-05	1.45814e-09	0.000903465	0.681574	0.0699727
210184_at	5.91434e-05	0.0171612	0.246919	0.437117	0.0699727
203633_at	6.33778e-05	93.8413	578885	0.248033	0.0699727
226496_at	6.4449e-05	1.72995e-10	0.000460254	0.508079	0.0699727
226777_at	6.48889e-05	0.0144583	0.235173	0.70287	0.0699727
213657_s_at	6.60778e-05	0.00518439	0.166071	0.873913	0.0699727
216945_x_at	6.84946e-05	7.6213e-05	0.0397112	0.77947	0.0699727
219517_at	6.92261e-05	0.000160764	0.0513179	0.516674	0.0699727
235171_at	6.93144e-05	0.00147228	0.108977	0.790986	0.0699727
201425_at	7.07575e-05	6.65095e-09	0.0016783	0.451261	0.0699727
224642_at	7.25055e-05	7.19126e-09	0.00174445	0.732327	0.0699727
213940_s_at	7.45625e-05	1.16254e-09	0.000955539	0.644305	0.0699727
227844_at	7.47033e-05	0.010289	0.212967	0.121726	0.0699727
215536_at	7.4822e-05	0.00838986	0.198817	0.787538	0.0699727
238617_at	7.50899e-05	0.0295849	0.304462	0.504971	0.0699727
213189_at	7.62583e-05	6065.22	1.63049e+11	0.685055	0.0699727
209825_s_at	7.67024e-05	133.077	1.98938e+06	0.67913	0.0699727
209337_at	7.97483e-05	1.02892e-17	1.94571e-06	0.789338	0.0711246
203435_s_at	8.53963e-05	0.0549607	0.379107	0.834002	0.0711246
220983_s_at	8.66276e-05	5.01768	125.225	0.241393	0.0711246
201666_at	8.77195e-05	9.5217e-16	9.74814e-06	0.67514	0.0711246
203936_s_at	8.80848e-05	0.000103348	0.0468629	0.162101	0.0711246
202372_at	8.82536e-05	9.03176e-13	9.63961e-05	0.58305	0.0711246
208820_at	8.90507e-05	3.71595e-05	0.0334198	0.538856	0.0711246
234848_at	8.97658e-05	0.0101736	0.217046	0.597595	0.0711246
225214_at	9.10333e-05	0.00386233	0.157552	0.433974	0.0711246
205681_at	9.16431e-05	0.000141794	0.0525784	0.523018	0.0711246
212975_at	9.30789e-05	0.0171579	0.259351	0.961151	0.0711766
201430_s_at	9.53969e-05	0.0246376	0.293186	0.914459	0.071892
231887_s_at	9.73569e-05	0.0196282	0.27252	0.353965	0.0720316
220303_at	9.87206e-05	30.5335	31230.7	0.0684285	0.0720316
1555728_a_at	9.97379e-05	18.7028	7137.09	0.155256	0.0720316
225207_at	0.000102893	11.6114	1717.12	0.849389	0.0732921
204879_at	0.000107744	0.0177066	0.26641	0.713328	0.0739489
214597_at	0.000109166	0.0218958	0.286025	0.220578	0.0739489
241453_at	0.000109384	0.0138533	0.246258	0.0620977	0.0739489
213909_at	0.000110146	0.02437	0.29651	0.553404	0.0739489
242934_at	0.000110925	0.0194703	0.275723	0.605047	0.0739489
213975_s_at	0.000115543	1.11837e-39	2.0154e-13	0.682392	0.0760523
231049_at	0.000121731	0.0480652	0.373525	0.685997	0.0791233
221830_at	0.000126062	9.12355e-12	0.00026864	0.938687	0.080927
226756_at	0.000130011	2.16557e-06	0.0148891	0.776689	0.0824442
202022_at	0.000133121	0.000211784	0.0656721	0.849813	0.0833994
244467_at	0.000138174	0.0400584	0.356243	0.679153	0.0849043
203140_at	0.000140146	1.4935e-09	0.00148709	0.970269	0.0849043
226874_at	0.000140421	15658.8	1.24497e+13	0.259934	0.0849043
227438_at	0.000143799	0.0135252	0.252725	0.611365	0.0859469
204012_s_at	0.00014583	0.000120507	0.0561003	0.511624	0.0861706
1561951_at	0.00015216	4.33791	100.969	0.906238	0.0880549
215011_at	0.000152406	11.0422	1908.98	0.404843	0.0880549
205960_at	0.000158179	3.91303	74.1561	0.550288	0.0903863
228167_at	0.000162614	1.04263e-05	0.0266503	0.516799	0.091111
216321_s_at	0.000163986	3.30089e-18	3.02113e-06	0.140123	0.091111
240025_x_at	0.000164704	8.07181	747.435	0.276091	0.091111
241387_at	0.000172414	0.0211075	0.297471	0.846007	0.0941952
225458_at	0.000173902	47.014	211650	0.455555	0.0941952
204529_s_at	0.000181995	0.00041852	0.0878752	0.594752	0.0970137
227354_at	0.000183892	0.000302065	0.0795609	0.326289	0.0970137
209870_s_at	0.000184703	0.0215935	0.302005	0.36264	0.0970137
217767_at	0.000191892	0.000188846	0.0694727	0.828623	0.0992359
223159_s_at	0.000193599	0.00534416	0.196767	0.915177	0.0992359
212314_at	0.000194659	4.51724e-09	0.00255972	0.354788	0.0992359

## Sheet: Supplementary Table 2
Probe ID	Gene Symbol	Included in Nanostring COO
205668_at	LY75
243780_at	TNFRSF13C/MIR378I	Yes
207536_s_at	TNFRSF9
204249_s_at	LMO2
227220_at	NFXL1
1552531_a_at	NLRP11
237753_at	IL21R
230499_at	BIRC3
227684_at	S1PR2	Yes
226452_at	PDK1
206181_at	SLAMF1
205128_x_at	PTGS1
239427_at	SLAMF1
219164_s_at	ATG2B
229276_at	IGSF9
230888_at	WDR91
219232_s_at	EGLN3
200644_at	MARCKSL1
217455_s_at	SSTR2
230224_at	ZCCHC18
213106_at	ATP8A1
212344_at	SULF1
200788_s_at	PEA15
221905_at	CYLD
213534_s_at	PASK
1553499_s_at	SERPINA9	Yes
209100_at	IFRD2
212353_at	SULF1
242763_at	PKHD1L1
211786_at	TNFRSF9
218331_s_at	TASOR2
213906_at	MYBL1	Yes
210676_x_at	RGPD5/RGPD6
238223_at	PXK
213327_s_at	USP12
210184_at	ITGAX
203633_at	CPT1A
226496_at	ZCCHC7
226777_at	ADAM12
213657_s_at	ZNF710-AS1
216945_x_at	PASK
219517_at	ELL3
235171_at	LOC100505501
201425_at	ALDH2
224642_at	FYTTD1
213940_s_at	FNBP1
227844_at	FMNL3
215536_at	HLA-DQB2
238617_at	KIF26B
213189_at	RIOX2
209825_s_at	UCK2
209337_at	PSIP1
203435_s_at	MME	Yes
220983_s_at	NEAT1
201666_at	TIMP1
203936_s_at	MMP9
202372_at	RAB3GAP2
208820_at	PTK2
205681_at	BCL2A1
212975_at	DENND3
201430_s_at	DPYSL3
231887_s_at	PALD1
220303_at	PDZD3
1555728_a_at	MS4A4A
225207_at	PDK4
204879_at	PDPN
214597_at	SSTR2
241453_at	PTK2
213909_at	LRRC15
213975_s_at	LYZ
231049_at	LMO2
221830_at	RAP2A
226756_at	CCDC71L
202022_at	ALDOC
244467_at	SHISA8
203140_at	BCL6
226874_at	KLHL8
227438_at	ALPK1
204012_s_at	LCMT2
1561951_at	SLC5A12
215011_at	SNHG3
205960_at	PDK4
228167_at	KLHL6
216321_s_at	NR3C1
240025_x_at	S1PR1
241387_at	PTK2
225458_at	SLC9A3/PP7080
204529_s_at	TOX
227354_at	PAG1
209870_s_at	APBA2
217767_at	C3
223159_s_at	NEK6
212314_at	SEL1L3
242240_at	PTK2
235213_at	ITPKB	Yes
1563621_at	EEPD1
230130_at	SLIT2
231367_s_at
235033_at	NPEPL1
234848_at	TCRA
225214_at	PSMB7
242934_at	SCRG1

## Sheet: Supplementary Table 3
ID	Variable Importance
1555728_a_at	0.011589
4-gene expression clusterization	0.00724817
230130_at	0.00657089
220983_s_at	0.00622865
203633_at	0.00611166
229276_at	0.0053207
205668_at	0.00531702
COO	0.00520883
231367_s_at	0.00489415
240025_x_at	0.00486401
1561951_at	0.00448524
242763_at	0.00428499
200788_s_at	0.00425694
241387_at	0.00415549
1552531_a_at	0.0037694
203140_at	0.00362299
210676_x_at	0.00340376
242240_at	0.00329684
227220_at	0.00311006
200644_at	0.00304315
207536_s_at	0.00282447
217455_s_at	0.00261494
205960_at	0.0024022
242934_at	0.00232297
230499_at	0.00214636
226874_at	0.00210496
219517_at	0.00207828
204012_s_at	0.00205179
219232_s_at	0.00200973
234848_at	0.00193576
Stage	0.00172104
203435_s_at	0.00171849
206181_at	0.00160942
215536_at	0.00150766
209825_s_at	0.00147809
225207_at	0.00146937
213534_s_at	0.00145065
218331_s_at	0.00124148
226496_at	0.00123559
Age	0.00116788
213327_s_at	0.0011565
213657_s_at	0.00115154
241453_at	0.00112692
1563621_at	0.00111942
231887_s_at	0.000922682
213106_at	0.000893621
243780_at	0.000875632
202372_at	0.000718718
204529_s_at	0.00057385
221830_at	0.000476975
214597_at	0.00031091
201430_s_at	0.000295039
235033_at	0.000285689
235171_at	-0.000440567
